# Supplementary material for: Targeted Mass Spectrometry Reveals Interferon-Dependent Eicosanoid and Fatty Acid Alterations in Chronic Myeloid Leukaemia
Source: Int J Mol Sci. 2023 Oct 24;24(21):15513. doi: 10.3390/ijms242115513 (PMC10649737; doi:10.3390/ijms242115513)
Supplement: Supplementary file 1 [file ijms-24-15513-s001.zip]

Archive with 1 entries (1 files):
- ijms-2646754-supplementary.pdf
